# Supplementary material for: Spatiotemporal Distribution and Evolution of Digestive Tract Cancer Cases in Lujiang County, China since 2012
Source: Int J Environ Res Public Health. 2022 Jun 17;19(12):7451. doi: 10.3390/ijerph19127451 (PMC9223376; doi:10.3390/ijerph19127451)
Supplement: Supplementary file 1 [file ijerph-19-07451-s001.zip]

Archive with 1 entries (1 files):
- ijerph-1700394-supplementary.pdf
